# Supplementary material for: Synthesis of Spiroindenyl-2-Oxindoles through Palladium-Catalyzed Spirocyclization of 2-Bromoarylamides and Vinyl Bromides
Source: Molecules. 2021 Dec 10;26(24):7496. doi: 10.3390/molecules26247496 (PMC8704520; doi:10.3390/molecules26247496)
Supplement: Supplementary file 1 [file molecules-26-07496-s001.zip]

Archive with 1 entries (1 files):
- molecules-1501486-supplementary.pdf
